# Supplementary material for: Dietary Vitamin B1 Intake Influences Gut Microbial Community and the Consequent Production of Short-Chain Fatty Acids
Source: Nutrients. 2022 May 16;14(10):2078. doi: 10.3390/nu14102078 (PMC9147846; doi:10.3390/nu14102078)
Supplement: Supplementary file 1 [file nutrients-14-02078-s001.zip]

Archive with 2 entries (2 files):
- nutrients-1696990-supplementary figures.pdf
- nutrients-1696990-supplementary_tables.xlsx
