# Supplementary material for: Dietary Vitamin B1 Intake Influences Gut Microbial Community and the Consequent Production of Short-Chain Fatty Acids
Source: Nutrients. 2022 May 16;14(10):2078. doi: 10.3390/nu14102078 (PMC9147846; doi:10.3390/nu14102078)
Supplement: Supplementary file 1 [file nutrients-14-02078-s001.zip › nutrients-1696990-supplementary_tables.xlsx]

## Sheet: Table S1
	Table S1. The list of phenotype metadata used in this study. Dietary habits were assessed using brief-type self-administered diet history questionnaire (BDHQ), and nutrient intake amount calculated by dietary habits information.
	factors ID	Unit	Minimum	Maximum	Median	Average	Standard deviation
	Age	years	27	80	62	58.8405	0.744227
	Height	cm	140.8	186.6	159.1	159.689	0.49882
	Weight	kg	37.6	97.9	56.4	58.016	0.615306
	Waist	cm	58.9	112.8	80.85	81.35	0.570791
	Hip	cm	76.85	112	92.15	92.5224	0.323288
	BMI	kg/m^2	16.45	35.61	22.32	22.6894	0.186863
	Energe	kcal/day	602.945	3132.89	1708.6	1725.06	26.7571
	Ash content per 1000 kcal	g/1000 kcal/day	6.54699	17.8686	10.7779	10.9728	0.120441
	Sodium per 1000 kcal	mg/1000 kcal/day	1284.32	4032.03	2312.36	2344.06	28.457
	Potassium per 1000 kcal	mg/1000 kcal/day	846.342	2879.81	1631.15	1687.07	25.316
	Calcium per 1000 kcal	mg/1000 kcal/day	142.526	778.165	336.129	355.817	7.00993
	Magnesium per 1000 kcal	mg/1000 kcal/day	97.9371	272.138	156.043	159.431	1.9342
	Phosphorus per 1000 kcal	mg/1000 kcal/day	390.175	1229.61	626.391	644.619	7.68384
	Iron per 1000 kcal	mg/1000 kcal/day	2.73078	8.87568	4.80507	4.92569	0.074578
	Zinc per 1000 kcal	mg/1000 kcal/day	3.14905	8.56368	4.70821	4.76326	0.0439374
	Copper per 1000 kcal	mg/1000 kcal/day	0.37647	1.06079	0.646512	0.660624	0.00728542
	Manganese per 1000 kcal	mg/1000 kcal/day	0.702092	3.76693	1.62678	1.73594	0.0325845
	Retinol per 1000 kcal	μg/1000 kcal/day	36.6939	1702.73	215.911	277.18	11.0169
	β-Carotene equivalents per 1000 kcal	μg/1000 kcal/day	387.734	7921.27	2362.72	2706.06	91.7756
	Retinol equivalents per 1000 kcal	μg/1000 kcal/day	169.941	2030.77	474.237	504.648	13.4282
	Vitamine D per 1000 kcal	μg/1000 kcal/day	0.492256	33.6014	7.55005	8.58062	0.295646
	α-Tocopherol per 1000 kcal	mg/1000 kcal/day	2.21258	8.2246	4.62098	4.6298	0.0637594
	Vitamine K per 1000 kcal	μg/1000 kcal/day	54.4065	569.875	192.856	215.147	5.99084
	Vitamine B1 per 1000 kcal	mg/1000 kcal/day	0.237337	0.930765	0.476739	0.487604	0.00623777
	Vitamine B2 per 1000 kcal	mg/1000 kcal/day	0.378424	1.51041	0.814292	0.836078	0.0119477
	Niacin per 1000 kcal	mg/1000 kcal/day	4.56116	20.8771	10.5006	10.7727	0.14946
	Vitamine B6 per 1000 kcal	mg/1000 kcal/day	0.457712	1.4567	0.787496	0.807911	0.0111746
	Vitamine B12 per 1000 kcal	μg/1000 kcal/day	1.39609	19.6956	5.6657	5.8952	0.154771
	Folic acid per 1000 kcal	μg/1000 kcal/day	95.4708	467.424	212.208	227.047	4.79284
	Pantothenic acid per 1000 kcal	mg/1000 kcal/day	2.39666	6.74357	3.92446	4.023	0.0452395
	Vitamine C per 1000 kcal	mg/1000 kcal/day	14.5874	180.079	74.0765	78.1828	1.98239
	Saturated fatty acids per 1000 kcal	g/1000 kcal/day	3.33654	16.8745	8.6751	8.67539	0.120502
	Monounsaturated fatty acids per 1000 kcal	g/1000 kcal/day	4.33034	19.0536	11.0949	11.2945	0.142635
	Polyunsaturated fatty acids per 1000 kcal	g/1000 kcal/day	3.86281	11.9418	7.56268	7.67262	0.0900611
	Cholesterol per 1000 kcal	mg/1000 kcal/day	70.8745	534.304	226.674	232.198	4.3611
	Water soluble dietary fiber per 1000 kcal	g/1000 kcal/day	0.652721	3.98029	2.00848	2.03861	0.037651
	Insoluble dietary fiber per 1000 kcal	g/1000 kcal/day	2.14702	10.7745	5.28114	5.48734	0.0965165
	Total dietary fiber per 1000 kcal	g/1000 kcal/day	3.05794	15.1052	7.54256	7.78456	0.137287
	Salt equivalent per 1000 kcal	g/1000 kcal/day	3.23335	10.2079	5.82915	5.91682	0.0718733
	Sugar per 1000 kcal	g/1000 kcal/day	0	22.2039	6.50295	6.73979	0.248937
	Alcohol per 1000 kcal	g/1000 kcal/day	0	39.6258	1.47522	5.69373	0.522044
	Daidzein per 1000 kcal	mg/1000 kcal/day	0.829387	27.6751	7.6146	8.69329	0.325886
	Genistein per 1000 kcal	mg/1000 kcal/day	1.42536	46.4663	12.9674	14.7332	0.549781
	ω−3 polyunsaturated fatty acids per 1000 kcal	g/1000 kcal/day	0.692671	3.70092	1.57652	1.61239	0.0258645
	ω−6 polyunsaturated fatty acids per 1000 kcal	g/1000 kcal/day	3.0459	9.39017	5.9303	6.03114	0.0735841
	α-Carotene per 1000 kcal	μg/1000 kcal/day	2.35699	1069.93	241.91	298.32	12.1317
	β-Carotene per 1000 kcal	μg/1000 kcal/day	320.597	7276.29	2127.77	2450.22	85.537
	β-Cryptoxanthin per 1000 kcal	μg/1000 kcal/day	10.2822	877.592	179.962	211.334	9.88224
	β-Tocopherol per 1000 kcal	mg/1000 kcal/day	0.0881462	0.332556	0.211026	0.212255	0.00265057
	γ-Tocopherol per 1000 kcal	mg/1000 kcal/day	2.94244	13.0372	7.37533	7.52934	0.110838
	δ-Tocopherol per 1000 kcal	mg/1000 kcal/day	0.608239	3.54899	1.83033	1.88368	0.0297186
	C7_0 fatty acids per 1000 kcal	mg/1000 kcal/day	0	2.32589	0.73568	0.687813	0.032884
	C13_0 fatty acids per 1000 kcal	mg/1000 kcal/day	0	6.94072	2.12766	2.00029	0.0983389
	C15_0A fatty acids per 1000 kcal	mg/1000 kcal/day	0	58.5918	17.179	17.3808	0.610826
	C16_0I fatty acids per 1000 kcal	mg/1000 kcal/day	0	29.6414	8.42746	8.59619	0.307935
	C17_0A fatty acids per 1000 kcal	mg/1000 kcal/day	0	59.5155	17.3626	17.3084	0.594791
	C16_2 fatty acids per 1000 kcal	mg/1000 kcal/day	0.530241	26.103	6.79835	7.53084	0.259074
	C16_4 fatty acids per 1000 kcal	mg/1000 kcal/day	0.0180681	24.4447	5.48033	6.57988	0.247087
	C21_5N3 fatty acids per 1000 kcal	mg/1000 kcal/day	0.0300481	22.4671	5.20472	6.22503	0.231065
	C22_4N6 fatty acids per 1000 kcal	mg/1000 kcal/day	1.15566	10.6722	3.93714	4.18206	0.0993342
	Sex	NULL	Total: 257 (Male: 65, Female: 192)

## Sheet: Table S2
	Table S2. Whole genome sequencing data list and information used to investigate vitamin B1 synthesis pathway.
					Gene Family	thiC	thiD		thiF				iscS						dxs		thiH			thiG	thiE
					Gene	thiC	thiD	pdxK	thiF	moeB	tcdA	tcdA2	iscS	nifS	nifS2	csdA	csdA2	sufS	dxs	dxs2	thiH	hydG	hydE	thiG	thiE	thiE2	thiE3	tenI
					KEGG Orthology	K03147	K00941	K00868	K03148	K21029	K22132	K22132	K04487	K04487	K04487	K01766	K01766	K11717	K01662	K01662	K03150	K03150	K01012	K03149	K00788	K00788	K00788	K10810
					Enzyme Code	4.1.99.17	2.7.1.49/2.7.4.7	2.7.1.35	2.7.7.73	2.7.7.80			2.8.1.7	2.8.1.7	2.8.1.7	4.4.1.-	4.4.1.-	2.8.1.7/4.4.1.16	2.2.1.7	2.2.1.7	4.1.99.19	4.1.99.19	2.8.1.6	2.8.1.10	2.5.1.3	2.5.1.3	2.5.1.3	5.3.99.10
	Family	Organism	Assembly	Nucleotide	Code
	Bacteroidaceae	Bacteroides caecimuris	GCF_001688725.2	NZ_CP015401.2	bcae	A4V03_09500	A4V03_08860	A4V03_03420		A4V03_09510	A4V03_00380							A4V03_19430	A4V03_02085	A4V03_11200	A4V03_09505	A4V03_12785	A4V03_12780	A4V03_09495	A4V03_09490	A4V03_09515
						2255055..2256752	2114484..2115320	903035..903907		2257969..2258661	113030..113746							4640805..4642016	(548372..550276)	2647052..2648809	2256840..2257964	3003997..3005418	3002934..3003977	2254269..2255042	2253482..2254147	2258724..2259332
		Bacteroides ovatus ATCC 8483	GCF_001314995.1	NZ_CP012938.1	boa	Bovatus_00987	Bovatus_00830	Bovatus_04678		Bovatus_00989	Bovatus_03764							Bovatus_03545	Bovatus_04348	Bovatus_01439	Bovatus_00988	Bovatus_01896	Bovatus_01895	Bovatus_00986	Bovatus_00985	Bovatus_00990
						1211813..1213510	1034531..1035367	6083709..6084581		1214719..1215411	4840601..4841317							4503553..4504770	(5608517..5610421)	1721357..1723114	1213590..1214714	2320266..2321687	2319217..2320269	1211026..1211799	1210364..1210981	1215474..1216082
		Bacteroides thetaiotaomicron VPI-5482	GCF_000011065.1	NC_004663.1 NC_004703.1	bth	BT_0650	BT_0790	BT_4458		BT_0648	BT_3639							BT_3409	BT_4099	BT_1403	BT_0649	BT_1836	BT_1835	BT_0651	BT_0652	BT_0647
						(800221..801918)	(979495..980331)	5868241..5869113		(798328..799020)	4716495..4717211							4390580..4391791	(5356034..5357977)	1730769..1732526	(799025..800149)	2303610..2305028	2302568..2303605	(801999..802772)	(802785..803414)	(797658..798266)
		Bacteroides thetaiotaomicron	GCF_001314975.1	NZ_CP012937.1	btho	Btheta7330_02232	Btheta7330_02413	Btheta7330_03628		Btheta7330_02230	Btheta7330_04648							Btheta7330_04891	Btheta7330_04125	Btheta7330_01815	Btheta7330_02231	Btheta7330_01174	Btheta7330_01175	Btheta7330_02233	Btheta7330_02234	Btheta7330_02229
						(2748982..2750679)	(2955791..2956627)	(4468362..4469234)		(2747089..2747781)	(5773025..5773741)							(6108866..6110077)	5086760..5088703	(2282200..2283957)	(2747786..2748982)	(1511673..1513091)	(1513096..1514133)	(2750760..2751533)	(2751546..2752175)	(2746419..2747129)
		Bacteroides helcogenes P 36-108	GCF_000186225.1	NC_014933.1	bhl	Bache_2363	Bache_2367	Bache_1576		Bache_2365	Bache_0383							Bache_0512	Bache_1304	Bache_1862	Bache_2364	Bache_2147	Bache_2146	Bache_2362	Bache_2361	Bache_2548	Bache_2366
						2873924..2875636	2878200..2879015	1981761..1982636		2876854..2877552	(495514..496230)							(684744..685955)	(1655835..1657742)	(2305767..2307545)	2875713..2876864	2624555..2625973	2623505..2624542	2872910..2873686	2872215..2872889	3071413..3072021	2877592..2878182
		Bacteroides heparinolyticus	GCF_002998535.1	NZ_CP027234.1	bhf	C3V43_03060	C3V43_03040	C3V43_01830		C3V43_03050	C3V43_10985							C3V43_02930	C3V43_11800		C3V43_03055	C3V43_03940	C3V43_03935	C3V43_03065	C3V43_03070	C3V43_02390	C3V43_03045
						(747580..749286)	(744227..745057)	461056..461931		(745703..746398)	2742600..2743361							717570..718784	(2965716..2967617)		(746415..747560)	947003..948442	945949..947013	(749315..750127)	(750168..750818)	(594681..595289)	(745102..745695)
		Bacteroides zoogleoformans	GCF_002998435.1	NZ_CP027231.1	bzg	C4H11_01735	C4H11_01715	C4H11_00680		C4H11_01725	C4H11_07345							C4H11_12275	C4H11_13020		C4H11_01730	C4H11_02305	C4H11_02310	C4H11_01740	C4H11_01745	C4H11_04355	C4H11_01720
						(399646..401328)	(396027..396863)	156167..157039		(397669..398364)	(1745429..1746190)							2938246..2939460	(3104647..3106548)		(398467..399609)	(536035..537477)	(537490..538533)	(401388..402191)	(402224..402856)	1050897..1051505	(397058..397660)
		Phocaeicola vulgatus ATCC 8482	GCF_000012825.1	NC_009614.1	bvu	BVU_3543	BVU_3988	BVU_0872		BVU_3547	BVU_0203							BVU_1360	BVU_1763	BVU_3090	BVU_3546	BVU_0349	BVU_0348	BVU_3542	BVU_3541	BVU_3550
						4396497..4398197	4907484..4908308	1174439..1175311		4400602..4401294	(313730..314452)							1812842..1814056	(2259920..2261818)	3906005..3907765	4399393..4400523	506393..507811	505346..506380	4395715..4396488	4395071..4395697	4403117..4403725
	Oscillospiraceae (Ruminococcaceae)	Ruminococcus albus 7 = DSM 20455	GCF_000179635.2	NC_014833.1 NC_014824.1 NC_014825.1 NC_014826.1 NC_014827.1	ral	Rumal_2162	Rumal_2161	Rumal_3190	Rumal_2156	Rumal_0893	Rumal_2942	Rumal_1374	Rumal_0114	Rumal_1709	Rumal_0895	Rumal_1026		Rumal_2428	Rumal_1964	Rumal_0906	Rumal_2158		Rumal_0545	Rumal_2157	Rumal_2160			Rumal_2159
						2422397..2423710	2421586..2422395	3583993..3584853	2417596..2418231	1021283..1022095	3311507..3312217	1582434..1583192	(111975..113114)	1966830..1968041	1022977..1024092	1170834..1171973		2734842..2736071	(2226879..2228729)	(1037975..1039735)	2419037..2420287		614158..615195	2418251..2419024	2420878..2421510			2420280..2420885
		Ruminococcus bicirculans	GCF_000723465.1	NZ_HF545616.1 NZ_HF545617.1	rus	RBI_II00003	RBI_II00002	RBI_I00550		RBI_I01805	RBI_I00143		RBI_I01673	RBI_I01201		RBI_II00102			RBI_I01345	RBI_II00300			RBI_I00175		RBI_II00007
						II:2247..3560	II:1447..2250	I:604955..605812		I:(1984186..1984998)	I:(171040..171795)		I:(1832776..1833906)	I:(1344251..1345456)		II:(110132..111286)			I:1499929..1501785	II:344780..346531			I:208030..209070		II:5855..6496
		Ruminococcus champanellensis 18P13 = JCM 17042	GCF_000210095.1	NC_021039.1	rch	RUM_14160	*RUM_14200	RUM_02290			RUM_12070		RUM_13540	RUM_03280		*RUM_06800		RUM_14460	RUM_19050			RUM_12730			RUM_14190
						1565400..1566710	1569102..1569875	(237648..238502)			(1328308..1329039)		(1488733..1489869)	358247..359446		(743025..742228)++		1591643..1592779	2016382..2018295			1405104..1406519			1568467..1569117
		Ruminiclostridium herbifermentans	GCF_005473905.2	NZ_CP061336.1	rher	EHE19_008500	EHE19_000510				EHE19_012000		EHE19_010010	EHE19_011430		EHE19_011135	EHE19_014950	$EHE19_006425	EHE19_011250			EHE19_008515	EHE19_002455		EHE19_000520
						2033170..2034486	119295..120086				(2946042..2946806)		(2441505..2442668)	(2791446..2792633)		(2720876..2722027)	(3743265..3744419)	1486275..1487732	(2751852..2753735)			(2037761..2039188)	(585554..586594)		121223..121858
		Ruminiclostridium cellulolyticum H10	GCF_000022065.1	NC_011898.1	cce	Ccel_1991	Ccel_1992			Ccel_0876	Ccel_0550		Ccel_1684	Ccel_1932		Ccel_1876			Ccel_1900			Ccel_3104	Ccel_3189		Ccel_1989
						(2357340..2358650)	(2358647..2359459)			1052932..1053705	635606..636370		(2028163..2029326)	(2282022..2283203)		(2228426..2229571)			(2256319..2258190)			(3640231..3641643)	3720031..3721068		(2355881..2356513)
		Faecalibacterium prausnitzii L2-6	GCF_000210735.1	NC_021042.1	fpr	FP2_26230	FP2_26240	*FP2_17960			FP2_24440		*FP2_15520	FP2_23220	FP2_06920	*FP2_07020		FP2_04000	FP2_07770						FP2_26250
						(2658775..2660085)	(2660114..2660944)	1763313..1764137			2457507..2458277		1526375..1527436	(2332036..2333253)	(666306..667430)	676676..677767++		381290..382519	751283..753166						(2661034..2661687)
		Faecalibacterium prausnitzii SL3/3	GCF_000209855.1	NC_021020.1	fpa	FPR_05860	FPR_28350	*FPR_06460			FPR_15770		FPR_03970	FPR_12400	FPR_29750	*FPR_30760			FPR_30440						FPR_05870
						(599384..600694)	(2863523..2864323)	(661301..660453)			1615779..1616549		396902..398053	(1256620..1257837)	(3013685..3014806)	(3112708..3111596)++			3080637..3082520						(601027..601665)
		Faecalibacterium prausnitzii A2-165	GCF_002734145.1	NZ_CP022479.1	fpra	CG447_07475	CG447_13965	$CG447_05035		CG447_05730	CG447_06320		CG447_05090	CG447_10385	CG447_01550	CG447_01735			CG447_01360						CG447_07480
						(1473512..1474822)	(2843859..2844659)	977558..978391		(1129465..1130613)	(1249984..1250754)		(989041..990192)	2089635..2090852	292388..293515	(326300..327433)			(257505..259382)						(1474980..1475612)
	*: not assigned on KEGG
	$: sequence modified
	(): complementary strand
	++: partial
	Some of the gene name were temporally assigned by adding a number after the closest ortholog name.
